# Supplementary material for: Inorganic Polyphosphate in Hematolymphoid Malignancies: Biological Rationale and Emerging Research Gaps
Source: Biomolecules. 2026 Jul 16;16(7):1036. doi: 10.3390/biom16071036 (PMC13406506; doi:10.3390/biom16071036)
Supplement: Supplementary file 1 [file biomolecules-16-01036-s001.zip]

Archive with 1 entries (1 files):
- biomolecules-4382488-supplementary.pdf
